# Supplementary material for: Integrated analysis of HSP20 genes in the developing flesh of peach: identification, expression profiling, and subcellular localization
Source: BMC Plant Biol. 2023 Dec 21;23:663. doi: 10.1186/s12870-023-04621-0 (PMC10740231; doi:10.1186/s12870-023-04621-0)
Supplement: Supplementary file 1 — Additional file 1: Table S1. Summary of each HSP20 protein from four plant species used for construction of the phylogenetic tree. [file 12870_2023_4621_MOESM1_ESM.xlsx]

## Sheet: Table S1
	Table S1. Summary of each HSP20 protein from four plant species used for construction of the phylogenetic tree
Plant species	Gene name	Gene ID	Database
Malus x domestica	MdHSP16.9-CI	LOC103431125	NCBI
	MdHSP18.8-CII	LOC103440887
	MdHSP18.2-CI	LOC103406609
	MdHSP18.1-CI	LOC103449325
	MdHSP15.4-CV	LOC103446712
	MdHSP17.4-CIII	LOC103454275
	MdHSP22.0-CIV	LOC103435785
	MdHSP15.7	LOC103406010
	MdHSP21.7-CVI	LOC103448540
	MdHSP26.5	LOC103428235
	MdHSP17.1-CII	LOC103436955
	MdHSP23.6	LOC103439629
	MdHSP17.5	EU636239
Malus sieversii	MsHSP16.9-CI	Msi_07A014900	GDR
	MsHSP18.8-CII	Msi_08B005010
	MsHSP18.2-CI	Msi_01B011200
	MsHSP18.1-CI	Msi_12B001050
	MsHSP15.4-CV	Msi_10A028770
	MsHSP17.4-CIII	Msi_17B013260
	MsHSP22.0-CIV	Msi_05B017410
	MsHSP15.7	Msi_09A025010
	MsHSP21.7-CVI	Msi_11B017280
	MsHSP26.5	Msi_17B018180
	MsHSP18.8-CII	Msi_08A005810
	MsHSP17.1-CII	Msi_08B005000
	MsHSP17.1-CII	Msi_08A005800
Arabidopsis thaliana	AtHsp17.4-CI	At3g46230.1	TAIR
	AtHsp17.6C-CI	At1g53540.1
	AtHsp18.1-CI	At5g59720.1
	AtHsp17.6A-CI	At1g59860.1
	AtHsp17.8-CI	At1g07400.1
	AtHsp17.6B-CI	At2g29500.1
	AtHsp17.6-CII	At5g12020.1
	AtHsp17.7-CII	At5g12030.1
	AtHsp17.4-CIII	At1g54050.1
	AtHsp15.4-CV	At4g21870.1
	AtHsp21.7-CVI	At5g54660.1
	AtHsp14.7-CVII	At5g47600.1
	AtHsp23.5-MI	At5g51440.1
	AtHsp23.6-MI	At4g25200.1
	AtHsp26.5-MII	At1g52560.1
	AtHsp22.0-ER	At4g10250.1
	AtHsp15.7-Po	At5g37670.1
	AtHsp25.3-P	At4g27670.1
	AtHsp18.5-CIV	At2g19310.1
grape	HSP20-1	VIT_201s0010g02290.1	Ensembl Plants
	HSP20-2	VIT_202s0154g00480.1
	HSP20-3	VIT_202s0154g00490.1
	HSP20-4	VIT_204s0008g01490.1
	HSP20-5	VIT_204s0008g01500.1
	HSP20-6	VIT_204s0008g01510.1
	HSP20-7	VIT_204s0008g01520.1
	HSP20-8	VIT_204s0008g01550.1
	HSP20-9	VIT_218s0001g01570.1
	HSP20-10	VIT_204s0008g01580.1
	HSP20-11	VIT_204s0008g01590.1
	HSP20-12	VIT_204s0008g01610.1
	HSP20-13	VIT_204s0008g01620.1
	HSP20-14	VIT_206s0004g05770.1
	HSP20-15	VIT_206s0009g01090.1
	HSP20-16	VIT_208s0032g00100.1
	HSP20-17	VIT_208s0058g00210.1
	HSP20-18	VIT_209s0002g00640.1
	HSP20-19	VIT_209s0002g06790.1
	HSP20-20	VIT_212s0028g01390.1
	HSP20-21	VIT_212s0035g01910.1
	HSP20-22	VIT_213s0019g00860.1
	HSP20-23	VIT_213s0019g02740.1
	HSP20-24	VIT_213s0019g02760.1
	HSP20-25	VIT_213s0019g02770.1
	HSP20-26	VIT_213s0019g02780.1
	HSP20-27	VIT_213s0019g02820.1
	HSP20-28	VIT_213s0019g02840.1
	HSP20-29	VIT_213s0019g02850.1
	HSP20-30	VIT_213s0019g02920.1
	HSP20-31	VIT_213s0019g02930.1
	HSP20-32	VIT_213s0019g03000.1
	HSP20-33	VIT_213s0019g03010.1
	HSP20-34	VIT_213s0019g03050.1
	HSP20-35	VIT_213s0019g03090.1
	HSP20-36	VIT_213s0019g03160.1
	HSP20-37	VIT_213s0019g03170.1
	HSP20-38	VIT_214s0128g00280.1
	HSP20-39	VIT_216s0022g00510.1
	HSP20-40	VIT_216s0098g01060.1
	HSP20-41	VIT_218s0072g00490.1
	HSP20-42	VIT_218s0089g01270.1
	HSP20-43	VIT_219s0014g05050.1
	HSP20-44	VIT_219s0085g01050.1
	HSP20-45	VIT_204s0008g01570.1
	HSP20-46	VIT_218s0001g01610.1
	HSP20-47	VIT_200s0707g00010.1
	HSP20-48	VIT_200s0992g00020.1
