# Supplementary material for: Integrated analysis of HSP20 genes in the developing flesh of peach: identification, expression profiling, and subcellular localization
Source: BMC Plant Biol. 2023 Dec 21;23:663. doi: 10.1186/s12870-023-04621-0 (PMC10740231; doi:10.1186/s12870-023-04621-0)
Supplement: Supplementary file 2 — Additional file 2: Table S2. Sequences of primers designed for ORF cloning of 19 PpHSP20 genes from red-fleshed ‘BJ’ fruit. [file 12870_2023_4621_MOESM2_ESM.xlsx]

## Sheet: Table S2
Table S2. Sequences of primers designed for ORF cloning of 19 PpHSP20 genes from red-fleshed ‘BJ’ fruit
Name of primers	Sequence of primers (5’-3’)	Length of ORF
Prupe.6G066100.1-F	CACCATGTCGATCATCCCCAACTTC	477
Prupe.6G066100.1-R	ACCAGAGATTTCAATGGCTTTGACA
Prupe.6G065900.1-F	CACCATGTCGATCATTCCCAGCTTC	477
Prupe.6G065900.1-R	ACCAGAGATTTCAATGGCTTTGACA
Prupe.6G066500.1-F	CACCATGTCGATCATCCCAAGCTTT	477
Prupe.6G066500.1-R	ACCAGAGATTTCAATGGCTTTGACA
Prupe.6G066300.1-F	CACCATGTCGATCATTCCCAGCTTC	486
Prupe.6G066300.1-R	GTTGTTTTCTTTGCCAGAGATTTCA
Prupe.2G243800.1-F	CACCATGGCTCTAAGCCTCTTTGGT	465
Prupe.2G243800.1-R	GCCAGAGATGTCAATGGCCTTGACC
Prupe.2G243400.1-F	CACCATGTCTTTGATTCCAAGCGTC	498
Prupe.2G243400.1-R	GCCAGAAATCTCAACGGCCTTAACA
Prupe.8G000400.1-F	CACCATGAGGCAACTCCGCTCTCTT	603
Prupe.8G000400.1-R	AAGCTCTTGCTTGACCTCACTAGCC
Prupe.1G407300.1-F	CACCATGGACGTGAGAATCGCGGGT	471
Prupe.1G407300.1-R	AGCAATCTTGACCTCAATGGTCTTG
Prupe.1G586200.1-F	CACCATGCCCAGGAGGATAGTGACG	609
Prupe.1G586200.1-R	TGCGACCTTGGCACTGGCAGCCTTG
Prupe.8G046200.1-F	CACCATGTTGGGGCCGTGGCGGCGA	492
Prupe.8G046200.1-R	GGCCACATCAATGGTTCTAACATCT
Prupe.1G407200.1-F	CACCATGGAGGTGAGCCTGAGAAAC	645
Prupe.1G407200.1-R	CCTGTCTTGGTCCCCACCTTGTCCA
Prupe.4G125800.1-F	CACCATGTCTCTCTTGCAGTCTCTCT	483
Prupe.4G125800.1-R	AGCTTTGCAGCACACAAAGCGTCCG
Prupe.3G085200.1-F	CACCATGGCTTTGGCGCGTTTGGCT	705
Prupe.3G085200.1-R	TTGTACATTCACCTCCTTCACATCC
Prupe.3G017400.1-F	CACCATGGCAGCTGATAGCATTTTT	432
Prupe.3G017400.1-R	GAGCTTGCTTGTGATGTTGATGTTT
Prupe.1G237800.1-F	CACCATGTCTCACGCCGTATCAAAT	714
Prupe.1G237800.1-R	CTCTACATGAATGTCCAAAATCTTA
Prupe.3G034800.1-F	CACCATGAGCGGAGTAGCCGATTCG	486
Prupe.3G034800.1-R	AGAGATAGAAACTTCAACTGTTTTG
Prupe.5G071200.1-F	CACCATGGCTTCTTCAGTTTCGATC	630
Prupe.5G071200.1-R	CTCGACCTTAACCTCAAAGACGTCC
Prupe.6G008800.1-F	CACCATGTCAATCGTCCCAATCAAC	432
Prupe.6G008800.1-R	ATCTTCGCCAGAAATTTCAATGGCT
Prupe.7G053900.1-F	CACCATGGCAGCCGTGATGGATGGC	1287
Prupe.7G053900.1-R	AGCATATTTGACATCTTTTCGTTTC
