# Supplementary material for: Integrated analysis of HSP20 genes in the developing flesh of peach: identification, expression profiling, and subcellular localization
Source: BMC Plant Biol. 2023 Dec 21;23:663. doi: 10.1186/s12870-023-04621-0 (PMC10740231; doi:10.1186/s12870-023-04621-0)
Supplement: Supplementary file 3 — Additional file 3: Table S3. Summary of PpHSP20 family genes in peach. [file 12870_2023_4621_MOESM3_ESM.xlsx]

## Sheet: Table S3
	Table S3. Summary of PpHSP20 family genes in peach
ID for V1.0	ID for V2.0	Position on the chromosome	Length of genomic sequence	Length of transcript sequence	Length of CDS sequence	Length of protein sequence	Matched ID in TAIR database	Predicted function for peach ID of V2
ppa012692m	Prupe.6G066100.1	Pp06:4567247..4568236 reverse	990	990	477	158	AT3G46230.1	PTHR11527:SF158 - 17.6 KDA CLASS I HEAT SHOCK PROTEIN 1-RELATED
ppa012702m	Prupe.6G065900.1	Pp06:4563645..4564616 reverse	972	972	477	158	AT3G46230.1	(1 of 8) PTHR11527:SF158 - 17.6 KDA CLASS I HEAT SHOCK PROTEIN 1-RELATED
ppa012691m	Prupe.6G066400.1	Pp06:4583378..4583874 reverse	497	497	477	158	AT3G46230.1	(1 of 8) PTHR11527:SF158 - 17.6 KDA CLASS I HEAT SHOCK PROTEIN 1-RELATED
ppa011103m	Prupe.2G317700.1	Pp02:29728790..29729985 forward	1196	1021	672	223	AT4G27670.1	(1 of 1) PTHR11527:SF167 - 25.3 KDA HEAT SHOCK PROTEIN, CHLOROPLASTIC
ppa021107m	Prupe.6G066500.1	Pp06:4586158..4587008 forward	851	851	477	158	AT1G07400.1	(1 of 8) PTHR11527:SF158 - 17.6 KDA CLASS I HEAT SHOCK PROTEIN 1-RELATED
ppa012620m	Prupe.6G066300.1	Pp06:4575267..4576386 reverse	1120	947	486	161	AT3G46230.1	(1 of 8) PTHR11527:SF158 - 17.6 KDA CLASS I HEAT SHOCK PROTEIN 1-RELATED
ppa012795m	Prupe.2G243800.1	Pp02:26200161..26201299 forward	1139	1139	465	154	AT5G59720.1	(1 of 2) PTHR11527//PTHR11527:SF152 - SMALL HEAT-SHOCK PROTEIN HSP20 FAMILY // SUBFAMILY NOT NAMED
ppa015344m	Prupe.6G066200.1	Pp06:4571555..4572031 reverse	477	477	477	158	AT3G46230.1	(1 of 8) PTHR11527:SF158 - 17.6 KDA CLASS I HEAT SHOCK PROTEIN 1-RELATED
ppa012538m	Prupe.2G243400.1	Pp02:26187755..26188946 reverse	1192	1192	498	165	AT1G07400.1	(1 of 2) PTHR11527//PTHR11527:SF152 - SMALL HEAT-SHOCK PROTEIN HSP20 FAMILY // SUBFAMILY NOT NAMED
ppa015151m	Prupe.8G000400.1	Pp08:79404..80031 forward	628	628	603	200	AT4G10250.1	(1 of 1) PTHR11527:SF135 - 22.0 KDA HEAT SHOCK PROTEIN
ppa011156m	Prupe.1G407300.1	Pp01:35724982..35725854 forward	873	873	471	156	AT5G12020.1	(1 of 3) PTHR11527:SF93 - 17.6 KDA CLASS II HEAT SHOCK PROTEIN-RELATED
ppa011656m	Prupe.1G586200.1	Pp01:47599083..47599691 reverse	609	609	609	202	AT4G10250.1	(1 of 1) PTHR11527//PTHR11527:SF170 - SMALL HEAT-SHOCK PROTEIN HSP20 FAMILY // SUBFAMILY NOT NAMED
ppa023511m	Prupe.8G046200.1	Pp08:4881472..4882404 reverse	933	650	492	163	AT5G44790.1	(1 of 1) PTHR11527//PTHR11527:SF133 - SMALL HEAT-SHOCK PROTEIN HSP20 FAMILY // SUBFAMILY NOT NAMED
ppa027118m	Prupe.1G407200.1	Pp01:35722929..35723979 forward	1051	1051	645	214	AT5G12020.1	(1 of 3) PTHR11527:SF93 - 17.6 KDA CLASS II HEAT SHOCK PROTEIN-RELATED
ppa025896m	Prupe.4G125800.1	Pp04:6900201..6901053 forward	853	853	483	160	AT5G62410.1	(1 of 1) PTHR11527//PTHR11527:SF165 - SMALL HEAT-SHOCK PROTEIN HSP20 FAMILY // SUBFAMILY NOT NAMED
ppa019163m	Prupe.1G407100.1	Pp01:35720786..35721740 forward	955	955	489	162	AT5G12030.1	(1 of 3) PTHR11527:SF93 - 17.6 KDA CLASS II HEAT SHOCK PROTEIN-RELATED
ppa010836m	Prupe.3G085200.1	Pp03:6283665..6285331 forward	1667	1369	705	234	AT1G52560.2	(1 of 1) PTHR11527:SF173 - 26.5 KDA HEAT SHOCK PROTEIN, MITOCHONDRIAL
ppa013043m	Prupe.3G017400.1	Pp03:1245944..1247894 reverse	1951	1641	432	143	AT5G37670.1	(1 of 1) PTHR11527:SF142 - 15.7 KDA HEAT SHOCK PROTEIN, PEROXISOMAL
ppa012806m	Prupe.6G266500.1	Pp06:25480861..25481379 reverse	519	519	462	153	AT1G04570.1	(1 of 8) PTHR11527:SF158 - 17.6 KDA CLASS I HEAT SHOCK PROTEIN 1-RELATED
ppa010762m	Prupe.1G237800.1	Pp01:25209840..25211004 forward	1165	1069	714	237	AT5G27330.1	(1 of 1) PTHR11527//PTHR11527:SF137 - SMALL HEAT-SHOCK PROTEIN HSP20 FAMILY // SUBFAMILY NOT NAMED
ppa012616m	Prupe.3G034800.1	Pp03:2546894..2548350 reverse	1457	1025	486	161	AT1G54050.1	(1 of 1) PTHR11527:SF106 - 17.4 KDA CLASS III HEAT SHOCK PROTEIN
ppa011466m	Prupe.5G071200.1	Pp05:8622466..8623789 forward	1324	1045	630	209	AT4G25200.1	(1 of 1) PTHR11527//PTHR11527:SF136 - SMALL HEAT-SHOCK PROTEIN HSP20 FAMILY // SUBFAMILY NOT NAMED
ppa013022m	Prupe.6G008800.1	Pp06:684388..691799 reverse	7412	1604	432	143	AT1G54570.1	(1 of 1) PTHR11527//PTHR11527:SF132 - SMALL HEAT-SHOCK PROTEIN HSP20 FAMILY // SUBFAMILY NOT NAMED
ppa025583m	Prupe.4G023100.1	Pp04:1087431..1088905 forward	1475	1220	402	133	AT4G21870.1	(1 of 1) PTHR11527:SF97 - 15.4 KDA CLASS V HEAT SHOCK PROTEIN
ppa010560m	Prupe.3G108500.1	Pp03:8721588..8724819 reverse	3232	1255	738	245	AT5G63730.1	(1 of 1) PTHR11527:SF134 - HEAT SHOCK PROTEIN 42
ppa025162m	Prupe.4G201100.1	Pp04:12502827..12504384 forward	1558	1057	660	219	AT4G11400.1	(1 of 1) PTHR11527:SF5 - 21.7 KDA CLASS VI HEAT SHOCK PROTEIN
ppa025287m	Prupe.7G008300.1	Pp07:1156965..1158132 forward	1168	1024	525	174	AT5G65260.1	(1 of 4) PTHR11527:SF171 - ALPHA-CRYSTALLIN DOMAIN OF HEAT SHOCK PROTEIN-CONTAINING PROTEIN
ppa019490m	Prupe.6G066600.1	Pp06:4588026..4588390 forward	365	264	264	87	AT2G29500.1	(1 of 8) PTHR11527:SF158 - 17.6 KDA CLASS I HEAT SHOCK PROTEIN 1-RELATED
ppa018694m	Prupe.5G186800.1	Pp05:15439722..15441048 reverse	1327	1112	702	233	AT3G16510.1	(1 of 2) PTHR11527//PTHR11527:SF121 - SMALL HEAT-SHOCK PROTEIN HSP20 FAMILY // SUBFAMILY NOT NAMED
ppa018365m	Prupe.5G186700.1	Pp05:15437497..15438991 reverse	1495	984	984	327	AT2G01950.1	(1 of 2) PTHR11527//PTHR11527:SF121 - SMALL HEAT-SHOCK PROTEIN HSP20 FAMILY // SUBFAMILY NOT NAMED
ppa019862m	Prupe.6G151500.1	Pp06:13141725..13143825 forward	2101	1328	996	331	AT3G24503.1	(1 of 1) PTHR11527:SF156 - HEAT SHOCK FAMILY PROTEIN
ppa021616m	Prupe.5G242900.1	Pp05:18248819..18250430 reverse	1612	1349	645	214	AT1G74650.1	(1 of 4) PTHR11527:SF171 - ALPHA-CRYSTALLIN DOMAIN OF HEAT SHOCK PROTEIN-CONTAINING PROTEIN
ppa021015m	Prupe.2G065600.1	Pp02:9010591..9013440 reverse	2850	2381	1317	438	AT2G36380.1	(1 of 1) PTHR11527//PTHR11527:SF131 - SMALL HEAT-SHOCK PROTEIN HSP20 FAMILY // SUBFAMILY NOT NAMED
not found	Prupe.7G008500.1	Pp07:1178764..1180348 forward	1585	734	444	147	AT2G44070.1	(1 of 4) PTHR11527:SF171 - ALPHA-CRYSTALLIN DOMAIN OF HEAT SHOCK PROTEIN-CONTAINING PROTEIN
ppa017117m	Prupe.8G031300.1	Pp08:2963581..2966545 reverse	2965	2850	1458	485	AT5G63530.1	(1 of 1) PTHR11527:SF169 - ALPHA-CRYSTALLIN DOMAIN OF HEAT SHOCK PROTEIN-CONTAINING PROTEIN
ppa003469m	Prupe.7G187900.1	Pp07:18096413..18102040 reverse	5628	2278	1719	572	AT2G17410.2	(1 of 3) PTHR15348 - AT-RICH INTERACTIVE DOMAIN-CONTAINING PROTEIN ARID DOMAIN- CONTAINING PROTEIN DEAD RINGER PROTEIN B-CELL REGULATOR OF IGH TRANSCRIPTION BRIGHT
ppa001071m	Prupe.8G182600.1	Pp08:18216862..18223016 reverse	6155	3323	2760	919	AT1G76510.3	(1 of 3) PTHR15348 - AT-RICH INTERACTIVE DOMAIN-CONTAINING PROTEIN ARID DOMAIN- CONTAINING PROTEIN DEAD RINGER PROTEIN B-CELL REGULATOR OF IGH TRANSCRIPTION BRIGHT
ppa006712m	Prupe.5G004500.1	Pp05:563895..574742 forward	10848	1925	1200	399	AT1G76510.2	(1 of 3) PTHR15348 - AT-RICH INTERACTIVE DOMAIN-CONTAINING PROTEIN ARID DOMAIN- CONTAINING PROTEIN DEAD RINGER PROTEIN B-CELL REGULATOR OF IGH TRANSCRIPTION BRIGHT
ppa019035m	Prupe.6G328400.1	Pp06:28751236..28758196 reverse	6961	3585	615	204	AT1G54850.1	(1 of 2) PTHR34661:SF3 - ALPHA-CRYSTALLIN DOMAIN OF HEAT SHOCK PROTEIN-CONTAINING PROTEIN
ppa025821m	Prupe.7G008400.1	Pp07:1174584..1175958 forward	1375	811	483	160	AT2G33850.1	(1 of 4) PTHR11527:SF171 - ALPHA-CRYSTALLIN DOMAIN OF HEAT SHOCK PROTEIN-CONTAINING PROTEIN
ppa023477m	Prupe.7G053900.1	Pp07:9232996..9236649 forward	3654	2849	1287	428	AT1G54840.1	(1 of 2) PTHR34661:SF3 - ALPHA-CRYSTALLIN DOMAIN OF HEAT SHOCK PROTEIN-CONTAINING PROTEIN
ppa013125m	Prupe.5G006000.1	Pp05:691146..695176 forward	4031	1917	417	138	AT4G14080.1	(1 of 41) PF00011 - Hsp20/alpha crystallin family (HSP20)
ppa012159m	Prupe.1G015400.1	Pp01:1110109..1112124 reverse	2016	2016	708	235	AT3G18990.1	IPR008978: HSP20-like chaperones
ppa006877m	Prupe.5G005900.1	Pp01:687277..690448 forward	3172	1867	1179	393	AT1G20870.1	IPR008978:HSP20-like chaperone
