# Supplementary material for: Integrated analysis of HSP20 genes in the developing flesh of peach: identification, expression profiling, and subcellular localization
Source: BMC Plant Biol. 2023 Dec 21;23:663. doi: 10.1186/s12870-023-04621-0 (PMC10740231; doi:10.1186/s12870-023-04621-0)
Supplement: Supplementary file 4 — Additional file 4: Table S4. Summary of physicochemical properties of PpHSP20 proteins. [file 12870_2023_4621_MOESM4_ESM.xlsx]

## Sheet: Table S4 
	Table S4. Summary of physicochemical properties of PpHSP20 proteins
ID for V1.0	ID for V2.0	Molecular weight (Da)	Theoretical pI	Total number of atoms	Instability index	Aliphatic index	Grand average of hydropathicity (GRAVY)
ppa012692m	Prupe.6G066100.1	18105.50	5.83	2554	49.72	73.99	-0.683
ppa012702m	Prupe.6G065900.1	18076.5	7.91	2557	50.58	74.62	-0.666
ppa012691m	Prupe.6G066400.1	18222.6	6.34	2566	51.41	71.52	-0.697
ppa011103m	Prupe.2G317700.1	24801.2	7.75	3506	47.95	85.61	-0.533
ppa021107m	Prupe.6G066500.1	18109.5	5.57	2558	55.98	77.09	-0.613
ppa012620m	Prupe.6G066300.1	18427.8	5.57	2595	49.59	73.23	-0.671
ppa012795m	Prupe.2G243800.1	17381.7	5.81	2459	55.45	81.04	-0.671
ppa015344m	Prupe.6G066200.1	17961.5	6.76	2551	48.21	80.13	-0.555
ppa012538m	Prupe.2G243400.1	18345.7	6.21	2594	48.88	76.12	-0.621
ppa015151m	Prupe.8G000400.1	20979.2	6.93	2999	44.27	98.97	-0.375
ppa011156m	Prupe.1G407300.1	18768.6	5.62	2665	40.49	82.22	-0.464
ppa011656m	Prupe.1G586200.1	22714.2	9.12	3238	34.67	90.4	-0.356
ppa023511m	Prupe.8G046200.1	18241.3	5.62	2528	48.21	67.48	-0.799
ppa027118m	Prupe.1G407200.1	22898.4	5.78	3178	45.85	65.09	-0.86
ppa025896m	Prupe.4G125800.1	18286.7	7.11	2561	35.21	73.52	-0.85
ppa019163m	Prupe.1G407100.1	18223.8	6.64	2576	53.2	85.99	-0.54
ppa010836m	Prupe.3G085200.1	26468.9	6.87	3740	55.03	86.2	-0.672
ppa013043m	Prupe.3G017400.1	16084.4	6.84	2279	42.01	85.17	-0.45
ppa012806m	Prupe.6G266500.1	17931.3	6.45	2494	49.89	65.56	-0.746
ppa010762m	Prupe.1G237800.1	26812.6	9.13	3744	53.71	57.59	-0.802
ppa012616m	Prupe.3G034800.1	17783.2	6.16	2512	42.95	82.92	-0.463
ppa011466m	Prupe.5G071200.1	23640.6	5.46	3315	70.11	74.07	-0.626
ppa013022m	Prupe.6G008800.1	16155.3	4.69	2262	67.62	83.85	-0.298
ppa025583m	Prupe.4G023100.1	15541.7	5.52	2189	49.18	89.4	-0.353
ppa010560m	Prupe.3G108500.1	27393.1	9.26	3841	58.68	75.27	-0.469
ppa025162m	Prupe.4G201100.1	25002.2	6.91	3491	50.18	73.42	-0.624
ppa025287m	Prupe.7G008300.1	19246.4	9.33	2731	39.03	86.32	-0.243
ppa019490m	Prupe.6G066600.1	9408.79	9.1	1340	57.83	74.02	-0.299
ppa018694m	Prupe.5G186800.1	25848	5.61	3628	44.56	78.58	-0.609
ppa018365m	Prupe.5G186700.1	37390	5.13	5200	55.85	81.07	-0.488
ppa019862m	Prupe.6G151500.1	36970.1	9.32	5226	43.37	63.08	-0.871
ppa021616m	Prupe.5G242900.1	23777	9.26	3336	28.11	75.09	-0.575
ppa021015m	Prupe.2G065600.1	47399.4	9.18	6689	41.9	66.28	-0.828
not found	Prupe.7G008500.1	16918.7	9.44	2408	32.95	88.78	-0.276
ppa017117m	Prupe.8G031300.1	54400.1	5.36	7658	50.45	72.76	-0.911
ppa003469m	Prupe.7G187900.1	62944.2	4.93	8700	48.98	60.28	-0.957
ppa001071m	Prupe.8G182600.1	100090	4.59	13859	43.82	74.11	-0.633
ppa006712m	Prupe.5G004500.1	44140.8	6.35	6205	31.61	75.21	-0.619
ppa019035m	Prupe.6G328400.1	22150.2	5.1	3114	29.97	79.75	-0.317
ppa025821m	Prupe.7G008400.1	18391.3	9.28	2601	43.56	85.81	-0.296
ppa023477m	Prupe.7G053900.1	48041.1	5.88	6700	43.93	77.15	-0.42
ppa013125m	Prupe.5G006000.1	14813.3	8.54	2109	41.03	100.14	0.082
ppa012159m	Prupe.1G015400.1	25975.6	5.41	3656	41.79	92.89	-0.134
ppa006877m	Prupe.5G005900.1	44015.4	7.02	6148	43.62	75.77	-0.295
