# Supplementary material for: Integrated analysis of HSP20 genes in the developing flesh of peach: identification, expression profiling, and subcellular localization
Source: BMC Plant Biol. 2023 Dec 21;23:663. doi: 10.1186/s12870-023-04621-0 (PMC10740231; doi:10.1186/s12870-023-04621-0)
Supplement: Supplementary file 5 — Additional file 5: Table S5. Summary of collinearity pairs of HSP20 family genes in peach and Arabidopsis thaliana. [file 12870_2023_4621_MOESM5_ESM.xlsx]

## Sheet: Table S5
Table S5. Summary of collinearity pairs of HSP20 family genes in peach and Arabidopsis thaliana
ID of one gene in each pair	Chromosome	Start	End	ID of the another gene in each pair	Chromosome	Start	End	Color of line
Prupe.6G066100.1	Pp6	4567247	4568236	Prupe.6G066400.1	Pp6	4583378	4583874	grey
Prupe.6G066100.1	Pp6	4567247	4568236	Prupe.6G066200.1	Pp6	4571555	4572031	grey
Prupe.6G066100.1	Pp6	4567247	4568236	Prupe.6G065900.1	Pp6	4563645	4564616	grey
Prupe.6G066100.1	Pp6	4567247	4568236	Prupe.6G066500.1	Pp6	4586158	4587008	grey
Prupe.6G066100.1	Pp6	4567247	4568236	Prupe.6G066300.1	Pp6	4575267	4576386	grey
Prupe.6G066100.1	Pp6	4567247	4568236	Prupe.2G243800.1	Pp2	26200161	26201299	grey
Prupe.6G066100.1	Pp6	4567247	4568236	Prupe.2G243400.1	Pp2	26187755	26188946	grey
Prupe.6G066100.1	Pp6	4567247	4568236	Prupe.8G000400.1	Pp8	79404	80031	grey
Prupe.6G066100.1	Pp6	4567247	4568236	Prupe.8G046200.1	Pp8	4881472	4882404	grey
Prupe.6G066100.1	Pp6	4567247	4568236	Prupe.6G008800.1	Pp6	684388	691799	grey
Prupe.6G066100.1	Pp6	4567247	4568236	Prupe.4G125800.1	Pp4	6900201	6901053	grey
Prupe.6G066100.1	Pp6	4567247	4568236	Prupe.6G066600.1	Pp6	4588026	4588390	grey
Prupe.6G065900.1	Pp6	4563645	4564616	Prupe.6G066400.1	Pp6	4583378	4583874	grey
Prupe.6G065900.1	Pp6	4563645	4564616	Prupe.6G066200.1	Pp6	4571555	4572031	grey
Prupe.6G065900.1	Pp6	4563645	4564616	Prupe.6G066300.1	Pp6	4575267	4576386	grey
Prupe.6G065900.1	Pp6	4563645	4564616	Prupe.6G066500.1	Pp6	4586158	4587008	grey
Prupe.6G065900.1	Pp6	4563645	4564616	Prupe.2G243400.1	Pp2	26187755	26188946	grey
Prupe.6G065900.1	Pp6	4563645	4564616	Prupe.2G243800.1	Pp2	26200161	26201299	grey
Prupe.6G065900.1	Pp6	4563645	4564616	Prupe.4G125800.1	Pp4	6900201	6901053	grey
Prupe.6G065900.1	Pp6	4563645	4564616	Prupe.6G008800.1	Pp6	684388	691799	grey
Prupe.6G065900.1	Pp6	4563645	4564616	Prupe.6G066600.1	Pp6	4588026	4588390	grey
Prupe.6G066400.1	Pp6	4583378	4583874	Prupe.6G066200.1	Pp6	4571555	4572031	grey
Prupe.6G066400.1	Pp6	4583378	4583874	Prupe.6G066500.1	Pp6	4586158	4587008	grey
Prupe.6G066400.1	Pp6	4583378	4583874	Prupe.6G066300.1	Pp6	4575267	4576386	grey
Prupe.6G066400.1	Pp6	4583378	4583874	Prupe.2G243800.1	Pp2	26200161	26201299	grey
Prupe.6G066400.1	Pp6	4583378	4583874	Prupe.2G243400.1	Pp2	26187755	26188946	grey
Prupe.6G066400.1	Pp6	4583378	4583874	Prupe.6G266500.1	Pp6	25480861	25481379	grey
Prupe.6G066400.1	Pp6	4583378	4583874	Prupe.4G125800.1	Pp4	6900201	6901053	grey
Prupe.6G066400.1	Pp6	4583378	4583874	Prupe.6G066600.1	Pp6	4588026	4588390	grey
Prupe.6G066500.1	Pp6	4586158	4587008	Prupe.6G066200.1	Pp6	4571555	4572031	grey
Prupe.6G066500.1	Pp6	4586158	4587008	Prupe.6G066300.1	Pp6	4575267	4576386	grey
Prupe.6G066500.1	Pp6	4586158	4587008	Prupe.2G243400.1	Pp2	26187755	26188946	grey
Prupe.6G066500.1	Pp6	4586158	4587008	Prupe.2G243800.1	Pp2	26200161	26201299	grey
Prupe.6G066500.1	Pp6	4586158	4587008	Prupe.6G266500.1	Pp6	25480861	25481379	grey
Prupe.6G066500.1	Pp6	4586158	4587008	Prupe.4G125800.1	Pp4	6900201	6901053	grey
Prupe.6G066500.1	Pp6	4586158	4587008	Prupe.6G066600.1	Pp6	4588026	4588390	grey
Prupe.6G066300.1	Pp6	4575267	4576386	Prupe.6G066200.1	Pp6	4571555	4572031	grey
Prupe.6G066300.1	Pp6	4575267	4576386	Prupe.2G243400.1	Pp2	26187755	26188946	grey
Prupe.6G066300.1	Pp6	4575267	4576386	Prupe.2G243800.1	Pp2	26200161	26201299	grey
Prupe.6G066300.1	Pp6	4575267	4576386	Prupe.6G266500.1	Pp6	25480861	25481379	grey
Prupe.6G066300.1	Pp6	4575267	4576386	Prupe.4G125800.1	Pp4	6900201	6901053	grey
Prupe.6G066300.1	Pp6	4575267	4576386	Prupe.8G000400.1	Pp8	79404	80031	grey
Prupe.6G066300.1	Pp6	4575267	4576386	Prupe.6G066600.1	Pp6	4588026	4588390	grey
Prupe.2G243800.1	Pp2	26200161	26201299	Prupe.2G243400.1	Pp2	26187755	26188946	grey
Prupe.2G243800.1	Pp2	26200161	26201299	Prupe.6G066200.1	Pp6	4571555	4572031	grey
Prupe.2G243800.1	Pp2	26200161	26201299	Prupe.6G266500.1	Pp6	25480861	25481379	grey
Prupe.2G243800.1	Pp2	26200161	26201299	Prupe.8G046200.1	Pp8	4881472	4882404	grey
Prupe.2G243800.1	Pp2	26200161	26201299	Prupe.8G000400.1	Pp8	79404	80031	grey
Prupe.2G243800.1	Pp2	26200161	26201299	Prupe.4G125800.1	Pp4	6900201	6901053	grey
Prupe.2G243800.1	Pp2	26200161	26201299	Prupe.6G066600.1	Pp6	4588026	4588390	grey
Prupe.6G066200.1	Pp6	4571555	4572031	Prupe.2G243400.1	Pp2	26187755	26188946	grey
Prupe.6G066200.1	Pp6	4571555	4572031	Prupe.6G266500.1	Pp6	25480861	25481379	grey
Prupe.6G066200.1	Pp6	4571555	4572031	Prupe.8G000400.1	Pp8	79404	80031	grey
Prupe.6G066200.1	Pp6	4571555	4572031	Prupe.8G046200.1	Pp8	4881472	4882404	grey
Prupe.6G066200.1	Pp6	4571555	4572031	Prupe.4G125800.1	Pp4	6900201	6901053	grey
Prupe.6G066200.1	Pp6	4571555	4572031	Prupe.1G407300.1	Pp1	35724982	35725854	grey
Prupe.6G066200.1	Pp6	4571555	4572031	Prupe.6G066600.1	Pp6	4588026	4588390	grey
Prupe.2G243400.1	Pp2	26187755	26188946	Prupe.6G266500.1	Pp6	25480861	25481379	grey
Prupe.2G243400.1	Pp2	26187755	26188946	Prupe.8G000400.1	Pp8	79404	80031	grey
Prupe.2G243400.1	Pp2	26187755	26188946	Prupe.4G125800.1	Pp4	6900201	6901053	grey
Prupe.2G243400.1	Pp2	26187755	26188946	Prupe.6G066600.1	Pp6	4588026	4588390	grey
Prupe.8G000400.1	Pp8	79404	80031	Prupe.1G586200.1	Pp1	47599083	47599691	grey
Prupe.8G000400.1	Pp8	79404	80031	Prupe.6G065900.1	Pp6	4563645	4564616	grey
Prupe.8G000400.1	Pp8	79404	80031	Prupe.6G066500.1	Pp6	4586158	4587008	grey
Prupe.1G407300.1	Pp1	35724982	35725854	Prupe.1G407100.1	Pp1	35720786	35721740	grey
Prupe.1G407300.1	Pp1	35724982	35725854	Prupe.1G407200.1	Pp1	35722929	35723979	grey
Prupe.1G586200.1	Pp1	47599083	47599691	Prupe.6G066200.1	Pp6	4571555	4572031	grey
Prupe.1G586200.1	Pp1	47599083	47599691	Prupe.4G125800.1	Pp4	6900201	6901053	grey
Prupe.1G586200.1	Pp1	47599083	47599691	Prupe.8G046200.1	Pp8	4881472	4882404	grey
Prupe.1G586200.1	Pp1	47599083	47599691	Prupe.6G066100.1	Pp6	4567247	4568236	grey
Prupe.8G046200.1	Pp8	4881472	4882404	Prupe.6G065900.1	Pp6	4563645	4564616	grey
Prupe.1G407200.1	Pp1	35722929	35723979	Prupe.1G407100.1	Pp1	35720786	35721740	grey
Prupe.6G008800.1	Pp6	684388	691799	Prupe.6G066600.1	Pp6	4588026	4588390	grey
Prupe.7G187900.1	Pp7	18096413	18102344	Prupe.8G182600.1	Pp8	18216862	18223016	grey
Prupe.7G187900.1	Pp7	18096413	18102344	Prupe.5G004500.1	Pp5	563895	574742	grey
Prupe.8G182600.1	Pp8	18216862	18223016	Prupe.5G004500.1	Pp5	563895	574742	grey
Prupe.6G328400.1	Pp6	28751236	28758196	Prupe.7G053900.1	Pp7	9232965	9236649	grey
Prupe.7G053900.1	Pp7	9232965	9236649	Prupe.5G006000.1	Pp5	691146	695176	grey
Prupe.5G006000.1	Pp5	691146	695176	Prupe.5G005900.1	Pp5	687277	690448	grey
Prupe.6G066100.1	Pp6	4567247	4568236	AT1G07400.1	At1	2274942	2275758	blue
Prupe.6G066100.1	Pp6	4567247	4568236	AT2G29500.1	At2	12633090	12633805	blue
Prupe.6G066100.1	Pp6	4567247	4568236	AT1G53540.1	At1	19980461	19981109	blue
Prupe.6G066100.1	Pp6	4567247	4568236	AT1G59860.1	At1	22031412	22032132	blue
Prupe.6G066100.1	Pp6	4567247	4568236	AT5G59720.1	At5	24062576	24063277	blue
Prupe.6G066100.1	Pp6	4567247	4568236	AT3G46230.1	At3	16984117	16984841	blue
Prupe.6G066100.1	Pp6	4567247	4568236	AT5G12020.1	At5	3882236	3882938	blue
Prupe.6G065900.1	Pp6	4563645	4564616	AT1G53540.1	At1	19980461	19981109	blue
Prupe.6G065900.1	Pp6	4563645	4564616	AT1G07400.1	At1	2274942	2275758	blue
Prupe.6G065900.1	Pp6	4563645	4564616	AT2G29500.1	At2	12633090	12633805	blue
Prupe.6G065900.1	Pp6	4563645	4564616	AT5G59720.1	At5	24062576	24063277	blue
Prupe.6G065900.1	Pp6	4563645	4564616	AT1G59860.1	At1	22031412	22032132	blue
Prupe.6G065900.1	Pp6	4563645	4564616	AT3G46230.1	At3	16984117	16984841	blue
Prupe.6G066400.1	Pp6	4583378	4583874	AT1G07400.1	At1	2274942	2275758	blue
Prupe.6G066400.1	Pp6	4583378	4583874	AT1G53540.1	At1	19980461	19981109	blue
Prupe.6G066400.1	Pp6	4583378	4583874	AT2G29500.1	At2	12633090	12633805	blue
Prupe.6G066400.1	Pp6	4583378	4583874	AT5G59720.1	At5	24062576	24063277	blue
Prupe.6G066400.1	Pp6	4583378	4583874	AT1G59860.1	At1	22031412	22032132	blue
Prupe.6G066400.1	Pp6	4583378	4583874	AT3G46230.1	At3	16984117	16984841	blue
Prupe.2G317700.1	Pp2	29728790	29729985	AT4G27670.1	At4	13818825	13819971	blue
Prupe.6G066500.1	Pp6	4586158	4587008	AT1G07400.1	At1	2274942	2275758	blue
Prupe.6G066500.1	Pp6	4586158	4587008	AT2G29500.1	At2	12633090	12633805	blue
Prupe.6G066500.1	Pp6	4586158	4587008	AT1G53540.1	At1	19980461	19981109	blue
Prupe.6G066500.1	Pp6	4586158	4587008	AT1G59860.1	At1	22031412	22032132	blue
Prupe.6G066500.1	Pp6	4586158	4587008	AT5G59720.1	At5	24062576	24063277	blue
Prupe.6G066500.1	Pp6	4586158	4587008	AT3G46230.1	At3	16984117	16984841	blue
Prupe.6G066500.1	Pp6	4586158	4587008	AT4G10250.1	At4	6370342	6371291	blue
Prupe.6G066300.1	Pp6	4575267	4576386	AT1G07400.1	At1	2274942	2275758	blue
Prupe.6G066300.1	Pp6	4575267	4576386	AT1G53540.1	At1	19980461	19981109	blue
Prupe.6G066300.1	Pp6	4575267	4576386	AT2G29500.1	At2	12633090	12633805	blue
Prupe.6G066300.1	Pp6	4575267	4576386	AT1G59860.1	At1	22031412	22032132	blue
Prupe.6G066300.1	Pp6	4575267	4576386	AT5G59720.1	At5	24062576	24063277	blue
Prupe.6G066300.1	Pp6	4575267	4576386	AT3G46230.1	At3	16984117	16984841	blue
Prupe.6G066300.1	Pp6	4575267	4576386	AT5G12020.1	At5	3882236	3882938	blue
Prupe.2G243800.1	Pp2	26200161	26201299	AT1G53540.1	At1	19980461	19981109	blue
Prupe.2G243800.1	Pp2	26200161	26201299	AT5G59720.1	At5	24062576	24063277	blue
Prupe.2G243800.1	Pp2	26200161	26201299	AT3G46230.1	At3	16984117	16984841	blue
Prupe.2G243800.1	Pp2	26200161	26201299	AT1G07400.1	At1	2274942	2275758	blue
Prupe.2G243800.1	Pp2	26200161	26201299	AT1G59860.1	At1	22031412	22032132	blue
Prupe.2G243800.1	Pp2	26200161	26201299	AT2G29500.1	At2	12633090	12633805	blue
Prupe.6G066200.1	Pp6	4571555	4572031	AT1G53540.1	At1	19980461	19981109	blue
Prupe.6G066200.1	Pp6	4571555	4572031	AT1G07400.1	At1	2274942	2275758	blue
Prupe.6G066200.1	Pp6	4571555	4572031	AT2G29500.1	At2	12633090	12633805	blue
Prupe.6G066200.1	Pp6	4571555	4572031	AT5G59720.1	At5	24062576	24063277	blue
Prupe.6G066200.1	Pp6	4571555	4572031	AT3G46230.1	At3	16984117	16984841	blue
Prupe.6G066200.1	Pp6	4571555	4572031	AT1G59860.1	At1	22031412	22032132	blue
Prupe.6G066200.1	Pp6	4571555	4572031	AT5G12020.1	At5	3882236	3882938	blue
Prupe.2G243400.1	Pp2	26187755	26188946	AT1G53540.1	At1	19980461	19981109	blue
Prupe.2G243400.1	Pp2	26187755	26188946	AT3G46230.1	At3	16984117	16984841	blue
Prupe.2G243400.1	Pp2	26187755	26188946	AT5G59720.1	At5	24062576	24063277	blue
Prupe.2G243400.1	Pp2	26187755	26188946	AT1G07400.1	At1	2274942	2275758	blue
Prupe.2G243400.1	Pp2	26187755	26188946	AT2G29500.1	At2	12633090	12633805	blue
Prupe.2G243400.1	Pp2	26187755	26188946	AT1G59860.1	At1	22031412	22032132	blue
Prupe.2G243400.1	Pp2	26187755	26188946	AT4G10250.1	At4	6370342	6371291	blue
Prupe.8G000400.1	Pp8	79404	80031	AT4G10250.1	At4	6370342	6371291	blue
Prupe.8G000400.1	Pp8	79404	80031	AT1G07400.1	At1	2274942	2275758	blue
Prupe.8G000400.1	Pp8	79404	80031	AT1G59860.1	At1	22031412	22032132	blue
Prupe.8G000400.1	Pp8	79404	80031	AT1G53540.1	At1	19980461	19981109	blue
Prupe.1G407300.1	Pp1	35724982	35725854	AT5G12020.1	At5	3882236	3882938	blue
Prupe.1G407300.1	Pp1	35724982	35725854	AT5G12030.1	At5	3884106	3884737	blue
Prupe.1G586200.1	Pp1	47599083	47599691	AT4G10250.1	At4	6370342	6371291	blue
Prupe.1G586200.1	Pp1	47599083	47599691	AT1G07400.1	At1	2274942	2275758	blue
Prupe.1G586200.1	Pp1	47599083	47599691	AT1G59860.1	At1	22031412	22032132	blue
Prupe.1G586200.1	Pp1	47599083	47599691	AT5G59720.1	At5	24062576	24063277	blue
Prupe.1G407200.1	Pp1	35722929	35723979	AT5G12020.1	At5	3882236	3882938	blue
Prupe.1G407200.1	Pp1	35722929	35723979	AT5G12030.1	At5	3884106	3884737	blue
Prupe.4G125800.1	Pp4	6900201	6901053	AT1G07400.1	At1	2274942	2275758	blue
Prupe.4G125800.1	Pp4	6900201	6901053	AT1G59860.1	At1	22031412	22032132	blue
Prupe.4G125800.1	Pp4	6900201	6901053	AT3G46230.1	At3	16984117	16984841	blue
Prupe.4G125800.1	Pp4	6900201	6901053	AT2G29500.1	At2	12633090	12633805	blue
Prupe.4G125800.1	Pp4	6900201	6901053	AT5G59720.1	At5	24062576	24063277	blue
Prupe.1G407100.1	Pp1	35720786	35721740	AT5G12020.1	At5	3882236	3882938	blue
Prupe.1G407100.1	Pp1	35720786	35721740	AT5G12030.1	At5	3884106	3884737	blue
Prupe.3G085200.1	Pp3	6283665	6285331	AT1G52560.1	At1	19574759	19575866	blue
Prupe.3G017400.1	Pp3	1245944	1247894	AT5G37670.1	At5	14968758	14969591	blue
Prupe.6G266500.1	Pp6	25480861	25481379	AT1G53540.1	At1	19980461	19981109	blue
Prupe.6G266500.1	Pp6	25480861	25481379	AT5G59720.1	At5	24062576	24063277	blue
Prupe.3G034800.1	Pp3	2546894	2548350	AT1G54050.1	At1	20179421	20180281	blue
Prupe.5G071200.1	Pp5	8622466	8623789	AT4G25200.1	At4	12917016	12918053	blue
Prupe.4G023100.1	Pp4	1087431	1088905	AT4G21870.1	At4	11603567	11604331	blue
Prupe.4G201100.1	Pp4	12502657	12504384	AT5G54660.1	At5	22203904	22205152	blue
Prupe.6G066600.1	Pp6	4588026	4588390	AT2G29500.1	At2	12633090	12633805	blue
Prupe.6G066600.1	Pp6	4588026	4588390	AT1G53540.1	At1	19980461	19981109	blue
Prupe.6G066600.1	Pp6	4588026	4588390	AT3G46230.1	At3	16984117	16984841	blue
Prupe.6G066600.1	Pp6	4588026	4588390	AT1G07400.1	At1	2274942	2275758	blue
Prupe.6G066600.1	Pp6	4588026	4588390	AT1G59860.1	At1	22031412	22032132	blue
Prupe.6G066600.1	Pp6	4588026	4588390	AT5G59720.1	At5	24062576	24063277	blue
AT1G53540.1	At1	19980461	19981109	Prupe.8G046200.1	Pp8	4881472	4882404	blue
AT1G53540.1	At1	19980461	19981109	Prupe.4G125800.1	Pp4	6900201	6901053	blue
AT5G59720.1	At5	24062576	24063277	Prupe.8G046200.1	Pp8	4881472	4882404	blue
AT5G59720.1	At5	24062576	24063277	Prupe.1G407300.1	Pp1	35724982	35725854	blue
AT1G59860.1	At1	22031412	22032132	Prupe.6G266500.1	Pp6	25480861	25481379	blue
AT4G10250.1	At4	6370342	6371291	Prupe.6G066200.1	Pp6	4571555	4572031	blue
AT4G10250.1	At4	6370342	6371291	Prupe.6G066100.1	Pp6	4567247	4568236	blue
AT3G46230.1	At3	16984117	16984841	AT1G53540.1	At1	19980461	19981109	red
AT3G46230.1	At3	16984117	16984841	AT5G59720.1	At5	24062576	24063277	red
AT3G46230.1	At3	16984117	16984841	AT1G07400.1	At1	2274942	2275758	red
AT3G46230.1	At3	16984117	16984841	AT1G59860.1	At1	22031412	22032132	red
AT3G46230.1	At3	16984117	16984841	AT2G29500.1	At2	12633090	12633805	red
AT3G46230.1	At3	16984117	16984841	AT4G10250.1	At4	6370342	6371291	red
AT1G53540.1	At1	19980461	19981109	AT5G59720.1	At5	24062576	24063277	red
AT1G53540.1	At1	19980461	19981109	AT1G07400.1	At1	2274942	2275758	red
AT1G53540.1	At1	19980461	19981109	AT1G59860.1	At1	22031412	22032132	red
AT1G53540.1	At1	19980461	19981109	AT2G29500.1	At2	12633090	12633805	red
AT5G59720.1	At5	24062576	24063277	AT1G07400.1	At1	2274942	2275758	red
AT5G59720.1	At5	24062576	24063277	AT2G29500.1	At2	12633090	12633805	red
AT5G59720.1	At5	24062576	24063277	AT1G59860.1	At1	22031412	22032132	red
AT1G59860.1	At1	22031412	22032132	AT1G07400.1	At1	2274942	2275758	red
AT1G59860.1	At1	22031412	22032132	AT2G29500.1	At2	12633090	12633805	red
AT1G59860.1	At1	22031412	22032132	AT4G10250.1	At4	6370342	6371291	red
AT1G07400.1	At1	2274942	2275758	AT2G29500.1	At2	12633090	12633805	red
AT1G07400.1	At1	2274942	2275758	AT4G10250.1	At4	6370342	6371291	red
AT2G29500.1	At2	12633090	12633805	AT4G10250.1	At4	6370342	6371291	red
AT5G12020.1	At5	3882236	3882938	AT5G12030.1	At5	3884106	3884737	red
AT5G51440.1	At5	20891162	20892211	AT4G25200.1	At4	12917016	12918053	red
